# Supplementary material for: Synthesis, Physical and Ion-Conducting Properties of 1,2,3-Triazolium Ionic Liquids
Source: Molecules. 2026 Mar 11;31(6):936. doi: 10.3390/molecules31060936 (PMC13029745; doi:10.3390/molecules31060936)
Supplement: Supplementary file 1 [file molecules-31-00936-s001.zip]

Archive with 1 entries (1 files):
- molecules-4185019-supplementary.pdf
